# Supplementary material for: Mediating Role of Job Satisfaction in the Relationship Between Leisure-Time Physical Activity and Emotional State of Healthcare Workers: A Cross-Sectional Survey
Source: Healthcare (Basel). 2024 Nov 29;12(23):2406. doi: 10.3390/healthcare12232406 (PMC11641015; doi:10.3390/healthcare12232406)
Supplement: Supplementary file 1 [file healthcare-12-02406-s001.zip]

Archive with 1 entries (1 files):
- healthcare-3268912-supplementary.pdf
